# Supplementary material for: Exploration of Extracellular Vesicle miRNAs, Targeted mRNAs and Pathways in Prostate Cancer: Relation to Disease Status and Progression
Source: Cancers (Basel). 2022 Jan 21;14(3):532. doi: 10.3390/cancers14030532 (PMC8833493; doi:10.3390/cancers14030532)
Supplement: Supplementary file 1 [file cancers-14-00532-s001.zip]

Archive with 2 entries (2 files):
- cancers-1463070-Supplementary Figures.pdf
- cancers-1463070-Supplementary Tables.xlsx
